# Supplementary material for: Genetic Monitoring of a Newly Established Grey Wolf Population in a Peri-Urban Protected Area with First Insights into Wolf–Dog Hybridization in Greece
Source: Genes (Basel). 2026 Feb 27;17(3):278. doi: 10.3390/genes17030278 (PMC13026283; doi:10.3390/genes17030278)
Supplement: Supplementary file 1 [file genes-17-00278-s001.zip]

Archive with 2 entries (2 files):
- Supplementary_materials.pdf
- TableS2.xlsx
