# Supplementary material for: Genetic Monitoring of a Newly Established Grey Wolf Population in a Peri-Urban Protected Area with First Insights into Wolf–Dog Hybridization in Greece
Source: Genes (Basel). 2026 Feb 27;17(3):278. doi: 10.3390/genes17030278 (PMC13026283; doi:10.3390/genes17030278)
Supplement: Supplementary file 1 [file genes-17-00278-s001.zip › TableS2.xlsx]

## Sheet: Genotypes_Parnitha
Table S2. Multilocus genotypes of unique wolf individuals in the Parnitha Protected Area at 20 microsatellite loci.
Stools	FH2079 - 1	FH2079 - 2	CPH4 - 1	CPH4 - 2	C253 - 1	C253 - 2	FH2140 - 1	FH2140 - 2	CPH5 - 1	CPH5 - 2	CPH12 - 1	CPH12 - 2	CPH3 - 1	CPH3 - 2	C466 - 1	C466 - 2	CPH6 - 1	CPH6 - 2	CPH7 - 1	CPH7 - 2	C250 - 1	C250 - 2	CPH8 - 1	CPH8 - 2	vWF - 1	vWF - 2	FH4012 - 1	FH4012 - 2	FH2361 - 1	FH2361 - 2	REN214L11 - 1	REN214L11 - 2	FH3210 - 1	FH3210 - 2	FH3241 - 1	FH3241 - 2	FH2004 - 1	FH2004 - 2	FH2658 - 1	FH2658 - 2
PW3	272	272	144	144	112	112	161	161	108	108	193	193	166	180	150	150	124	124	169	169	130	130	207	209	139	157	116	116	245	257	152	160	232	232	0	0	237	241	124	124
PW6	272	272	142	142	108	108	133	133	108	112	193	195	180	180	150	150	130	130	165	165	130	138	209	213	151	163	108	108	0	0	160	160	228	240	263	263	173	173	120	124
PW7	272	272	140	144	104	108	133	137	108	108	193	195	166	180	150	150	118	128	165	165	130	138	207	207	163	163	116	116	249	253	152	160	240	256	263	267	233	233	120	120
PW8	268	272	144	144	104	112	133	133	108	108	195	203	180	180	150	150	128	128	167	169	130	130	205	207	151	163	0	0	0	0	0	0	232	232	263	263	229	237	120	124
PW10	268	272	140	144	104	108	133	153	108	108	195	203	166	180	150	150	118	128	165	165	130	138	209	213	163	163	116	120	253	253	152	160	240	256	263	263	233	233	120	120
PW12	272	272	142	144	112	112	133	161	108	112	193	195	166	166	150	162	118	122	169	169	130	132	211	213	139	157	116	124	257	257	152	160	232	240	255	259	237	241	124	124
PW15	272	272	142	144	108	112	161	161	108	108	193	193	166	180	150	150	118	124	167	169	130	130	209	213	139	157	108	116	253	257	152	152	232	232	255	263	233	237	120	124
PW17	268	272	140	144	104	108	133	153	108	108	195	203	166	178	150	152	118	128	165	165	130	138	209	213	163	163	116	120	253	253	152	160	240	256	263	263	233	233	120	120
PW20	268	272	140	144	104	108	133	137	108	108	193	193	166	178	150	150	118	128	165	169	130	138	209	209	151	151	108	120	249	253	152	152	232	256	255	267	177	233	120	120
PW22	268	272	144	144	108	112	133	153	108	108	193	193	166	180	150	150	118	128	173	173	130	138	213	213	163	163	116	120	0	0	152	152	232	232	255	255	177	233	120	120
PW24	268	272	140	144	104	112	133	133	108	108	195	203	180	180	150	150	128	128	167	169	128	128	207	213	151	163	116	116	249	253	152	152	232	232	263	263	229	237	120	124
PW25	268	268	140	140	104	112	137	153	108	108	193	195	178	180	150	152	128	128	165	173	138	138	207	209	151	163	108	108	0	0	152	152	252	256	263	263	233	233	120	120
PW26	272	272	144	144	108	108	133	133	108	108	193	203	166	180	150	150	130	130	165	169	130	130	207	213	151	163	0	0	0	0	0	0	232	240	263	263	177	233	120	120
PW27	272	272	140	144	104	108	133	137	108	108	195	203	166	180	150	150	118	128	165	169	130	138	207	207	163	163	120	120	249	253	152	152	228	228	263	263	221	233	120	120
PW31	272	272	142	144	110	112	161	161	108	112	193	193	166	166	150	162	124	124	167	169	130	132	209	213	139	139	116	116	257	257	152	152	232	240	255	255	237	241	120	124
PW33	268	268	140	144	104	112	133	157	108	112	203	203	174	180	154	158	118	118	167	169	132	138	201	211	163	163	108	116	253	253	152	160	232	244	263	263	229	237	120	124
PW37	272	272	142	144	108	112	161	161	108	112	193	195	166	166	150	162	118	122	167	169	130	132	209	209	139	157	116	124	253	257	152	152	240	240	255	259	237	237	120	124
PW46	272	272	142	142	108	112	161	161	108	112	195	195	166	166	150	162	118	122	167	167	130	132	213	213	139	157	116	124	0	0	152	152	0	0	0	0	0	0	120	124
PW48	272	272	142	142	108	112	161	161	108	112	193	193	166	166	150	162	118	118	167	169	130	130	213	213	139	157	0	0	257	257	152	160	240	240	255	255	237	241	120	124
PW50	272	272	140	142	112	112	137	137	108	108	193	195	166	166	152	154	116	118	165	167	130	132	209	209	151	163	108	116	253	253	152	160	256	256	255	263	205	237	116	120
PW62	272	272	140	144	104	108	133	153	108	108	193	195	178	180	150	152	128	130	165	173	128	136	209	213	163	163	108	116	253	253	152	152	240	252	263	267	233	233	120	120
PW66	272	272	140	144	108	108	133	137	108	108	193	193	166	178	150	150	0	0	0	0	130	138	209	211	151	151	108	120	0	0	152	152	0	0	255	255	177	233	120	120
PW85	268	268	142	144	104	104	133	149	108	112	193	203	178	180	158	162	120	128	169	173	128	136	209	213	163	163	0	0	253	253	152	156	236	252	255	263	237	237	120	124
PW87	272	272	144	144	104	108	133	133	108	108	195	195	178	178	150	152	120	120	169	173	132	132	209	209	163	163	116	116	0	0	152	160	240	252	263	267	177	233	120	120
PW92	268	272	142	144	104	108	133	133	108	112	195	195	180	180	150	150	128	130	167	167	128	128	207	213	151	163	108	116	253	253	152	160	228	228	263	263	229	237	124	124
PW93	272	272	142	144	112	112	133	161	108	108	193	195	166	166	150	150	124	124	167	169	128	128	213	213	139	139	108	116	257	257	152	160	232	232	255	259	233	237	120	124
PW97	272	272	140	144	108	112	133	137	108	108	193	195	180	180	150	152	118	128	165	173	128	136	207	209	151	151	116	116	253	253	152	160	240	252	263	263	177	177	120	120
PW103	272	272	140	144	104	108	133	137	108	108	193	193	180	180	150	152	128	130	169	173	128	136	207	209	151	151	116	120	253	253	152	160	232	252	255	267	233	233	120	120
PW106	272	272	140	144	108	112	133	153	108	108	193	203	178	180	150	150	128	130	165	165	128	136	207	209	151	163	108	120	253	253	152	160	240	256	255	263	233	233	120	120
PW110	268	272	140	144	108	112	133	137	108	108	193	203	180	180	150	150	128	130	165	165	130	136	207	213	151	163	108	120	253	253	152	160	240	256	255	263	177	177	120	120
PW122	268	272	140	144	104	108	133	137	108	108	193	195	166	180	150	152	128	130	165	173	128	136	207	213	163	163	108	120	253	253	152	152	240	252	263	267	177	233	120	120
